# Supplementary material for: Exploring EZH2-Proteasome Dual-Targeting Drug Discovery through a Computational Strategy to Fight Multiple Myeloma
Source: Molecules. 2021 Sep 14;26(18):5574. doi: 10.3390/molecules26185574 (PMC8468724; doi:10.3390/molecules26185574)
Supplement: Supplementary file 1 [file molecules-26-05574-s001.zip]

Archive with 1 entries (1 files):
- molecules-1332387-supplementary.pdf
